# Supplementary material for: Identification of Malus sieversii ABA receptor PYL8 interacting proteome using Y2H-seq
Source: For Res (Fayettev). 2025 Jun 30;5:e012. doi: 10.48130/forres-0025-0012 (PMC12441796; doi:10.48130/forres-0025-0012)
Supplement: Supplementary file 1 — Supplementary data to this article can be found online. [file FR-2025-5-0012-Supplementary.zip]

Archive with 14 entries (14 files):
- 10.48130_forres-0025-0012-Suppl-FigureS1.pdf
- 10.48130_forres-0025-0012-Suppl-FigureS2.pdf
- 10.48130_forres-0025-0012-Suppl-FigureS3.pdf
- 10.48130_forres-0025-0012-Suppl-FigureS4.pdf
- 10.48130_forres-0025-0012-Suppl-FigureS5.pdf
- 10.48130_forres-0025-0012-Suppl-FigureS6.pdf
- 10.48130_forres-0025-0012-Suppl-FigureS7.pdf
- 10.48130_forres-0025-0012-Suppl-FigureS8.pdf
- 10.48130_forres-0025-0012-Suppl-FigureS9.pdf
- 10.48130_forres-0025-0012-Suppl-FileS1.docx
- 10.48130_forres-0025-0012-Suppl-TableS1.pdf
- 10.48130_forres-0025-0012-Suppl-TableS2.pdf
- 10.48130_forres-0025-0012-Suppl-TableS3.pdf
- 10.48130_forres-0025-0012-Suppl-TableS4.pdf
